# Supplementary material for: Red and Blue Light Promote the Accumulation of Artemisinin in Artemisia annua L
Source: Molecules. 2018 May 31;23(6):1329. doi: 10.3390/molecules23061329 (PMC6100300; doi:10.3390/molecules23061329)
Supplement: Supplementary file 1 [file molecules-23-01329-s001.zip]

Archive with 6 entries (5 files):
- Supplementary data/
- Supplementary data/Figure S1.tif
- Supplementary data/Figure S2.tif
- Supplementary data/Figure S3.tif
- Supplementary data/Table S1.List of primers used in qRT-PCR.xlsx
- Supplementary data/Table S2.List of co-expressed transcript factors.xlsx
