# Supplementary material for: Red and Blue Light Promote the Accumulation of Artemisinin in Artemisia annua L
Source: Molecules. 2018 May 31;23(6):1329. doi: 10.3390/molecules23061329 (PMC6100300; doi:10.3390/molecules23061329)
Supplement: Supplementary file 1 [file molecules-23-01329-s001.zip › Supplementary data/Table S1.List of primers used in qRT-PCR.xlsx]

## Sheet: Sheet1
gene ID	primer F	primer R
TRINITY_DN75917_c2_g1(ADS)	ACAACGGGCACTAAAGCAAC	ATGGCTGAGCTCTTCCTTGT
TRINITY_DN83022_c1_g1(CYP71AV1)	TTGGAGCTGGGAGAAGGATG	TCTCGGTCATGTCGATCTGG
TRINITY_DN71329_c0_g1(ALDH1)	GTGCTGTTTGGGTCAACTGT	TTCTCGTCCAAACCCACTCA
TRINITY_DN82166_c0_g3(DBR2)	CACGGAAGTGAGGAGGAAGT	AAGCCACCAAATCAGCATCC
TRINITY_DN73749_c1_g1(ECS)	ACACTGAAAGAGGCTGTCCA	ACATCACCCATGCAAGCAAA
TRINITY_DN84614_c0_g1(HMGS)	AGCTCCCTGGATGGTAATCG	GGGTCCTCCTCTTCAGCTTT
TRINITY_DN68683_c2_g1(SQS)	ACATGCATGATCCCAATGCC	GCTGCACTGTAGCTTGACTC
TRINITY_DN78797_c1_g1(HDR)	GTTGTTGACAAGGGCGATGT	TAGTCACCCATGGGCATGTT
TRINITY_DN78826_c4_g1(MYB44)	AGGAGTTGAGGGTGTCGAAG	CATTCCGTTACCACCACCAC
TRINITY_DN73607_c4_g1(MYB4)	TGCCCTGTTACCAGGAAGAA	TGTTGACACAACGCTTGGAG
TRINITY_DN70845_c2_g2(MYB39)	AACTACGGTTACCAGTCGAA	GTGCTGCTTCCGTTGATGTA
TRINITY_DN75848_c0_g2(bZIP9)	CAGATCCAGATGTCCGGGAA	TTGGCTGTTGTCTTTCTTGA
TRINITY_DN72079_c0_g1(bZIP99)	GCAAACCCTGTCTGGTCTCA	GGTGTCCGAGGTTGGACTAT
TRINITY_DN65342_c0_g1(bZIP7)	CAGCGCGTAGATCAAGGATG	GCGTCGTGACATTGATTGTG
TRINITY_DN71378_c4_g3(IAA8)	AGGATGGCCACCAATTCGAT	GGAGCACCATCCATGCTAAC
TRINITY_DN86032_c1_g5(ERF5)	CAGCATGATGCAAACAAGCA	TCAAATGTACCTAGCCACACG
