# Supplementary material for: Red and Blue Light Promote the Accumulation of Artemisinin in Artemisia annua L
Source: Molecules. 2018 May 31;23(6):1329. doi: 10.3390/molecules23061329 (PMC6100300; doi:10.3390/molecules23061329)
Supplement: Supplementary file 1 [file molecules-23-01329-s001.zip › Supplementary data/Table S2.List of co-expressed transcript factors.xlsx]

## Sheet: Sheet2
TRINITY_DN90104_c8_g3	RWP-RK
TRINITY_DN84412_c0_g1	WRKY
TRINITY_DN83299_c0_g3	WRKY
TRINITY_DN82637_c2_g5	WRKY
TRINITY_DN79712_c4_g1	WRKY
TRINITY_DN78463_c3_g1	WRKY
TRINITY_DN77359_c1_g2	WRKY
TRINITY_DN76566_c1_g2	WRKY
TRINITY_DN74507_c1_g1	WRKY
TRINITY_DN72171_c3_g1	WRKY
TRINITY_DN71094_c0_g3	WRKY
TRINITY_DN69978_c0_g1	WRKY
TRINITY_DN69737_c1_g1	WRKY
TRINITY_DN87125_c0_g3	TUB
TRINITY_DN82985_c1_g5	TUB
TRINITY_DN78418_c2_g1	TUB
TRINITY_DN72223_c1_g2	TUB
TRINITY_DN67720_c2_g1	TUB
TRINITY_DN67720_c0_g1	TUB
TRINITY_DN89439_c1_g1	Trihelix
TRINITY_DN81060_c2_g4	Trihelix
TRINITY_DN81060_c2_g3	Trihelix
TRINITY_DN77286_c1_g1	Trihelix
TRINITY_DN76645_c1_g1	Trihelix
TRINITY_DN73334_c0_g1	Trihelix
TRINITY_DN70933_c2_g6	Trihelix
TRINITY_DN89550_c1_g12	TRAF
TRINITY_DN83376_c2_g2	TRAF
TRINITY_DN81514_c1_g4	TRAF
TRINITY_DN81439_c1_g2	TRAF
TRINITY_DN81097_c1_g2	TRAF
TRINITY_DN75450_c2_g6	TRAF
TRINITY_DN88210_c0_g1	TIG
TRINITY_DN83263_c0_g1	Tify
TRINITY_DN81220_c1_g1	Tify
TRINITY_DN78214_c0_g1	Tify
TRINITY_DN74277_c1_g1	Tify
TRINITY_DN72396_c3_g2	Tify
TRINITY_DN71817_c0_g1	Tify
TRINITY_DN68079_c0_g1	Tify
TRINITY_DN85915_c5_g2	TCP
TRINITY_DN81317_c1_g2	TCP
TRINITY_DN74801_c0_g1	TCP
TRINITY_DN72133_c0_g1	TCP
TRINITY_DN69688_c1_g2	TCP
TRINITY_DN69688_c1_g1	TCP
TRINITY_DN67117_c0_g1	TCP
TRINITY_DN86724_c0_g2	TAZ
TRINITY_DN74496_c0_g1	TAZ
TRINITY_DN86250_c1_g1	SWI/SNF-BAF60b
TRINITY_DN82084_c3_g2	SWI/SNF-BAF60b
TRINITY_DN67875_c2_g1	SWI/SNF-BAF60b
TRINITY_DN88093_c0_g2	SNF2
TRINITY_DN85286_c1_g2	SNF2
TRINITY_DN84767_c0_g1	SNF2
TRINITY_DN82663_c0_g2	SNF2
TRINITY_DN82663_c0_g11	SNF2
TRINITY_DN78073_c0_g1	SNF2
TRINITY_DN68360_c1_g1	SNF2
TRINITY_DN75880_c0_g1	Sigma70-like
TRINITY_DN84637_c0_g2	SET
TRINITY_DN79422_c1_g2	SET
TRINITY_DN78991_c0_g1	SET
TRINITY_DN78702_c1_g1	SET
TRINITY_DN73908_c0_g2	SET
TRINITY_DN68359_c0_g2	SBP
TRINITY_DN80461_c0_g1	RWP-RK
TRINITY_DN80414_c0_g2	RWP-RK
TRINITY_DN79609_c1_g1	RWP-RK
TRINITY_DN79585_c2_g1	RWP-RK
TRINITY_DN102928_c12_g1	RWP-RK
TRINITY_DN86274_c0_g1	RB
TRINITY_DN76701_c1_g5	PLATZ
TRINITY_DN76701_c1_g2	PLATZ
TRINITY_DN88690_c4_g1	PHD
TRINITY_DN88580_c0_g3	PHD
TRINITY_DN82056_c0_g1	PHD
TRINITY_DN80432_c0_g1	PHD
TRINITY_DN80081_c0_g4	PHD
TRINITY_DN79689_c0_g1	PHD
TRINITY_DN77566_c2_g1	PHD
TRINITY_DN77279_c2_g1	PHD
TRINITY_DN69600_c2_g1	PHD
TRINITY_DN89674_c1_g1	Orphans
TRINITY_DN86557_c4_g2	Orphans
TRINITY_DN86557_c4_g1	Orphans
TRINITY_DN86508_c2_g4	Orphans
TRINITY_DN86302_c0_g1	Orphans
TRINITY_DN86176_c2_g1	Orphans
TRINITY_DN82734_c2_g1	Orphans
TRINITY_DN82257_c0_g2	Orphans
TRINITY_DN82257_c0_g1	Orphans
TRINITY_DN81953_c0_g4	Orphans
TRINITY_DN81062_c3_g5	Orphans
TRINITY_DN81062_c3_g1	Orphans
TRINITY_DN81028_c3_g2	Orphans
TRINITY_DN78389_c3_g2	Orphans
TRINITY_DN77899_c0_g2	Orphans
TRINITY_DN77899_c0_g1	Orphans
TRINITY_DN74735_c0_g1	Orphans
TRINITY_DN74466_c3_g2	Orphans
TRINITY_DN73890_c0_g2	Orphans
TRINITY_DN73718_c0_g3	Orphans
TRINITY_DN67200_c5_g3	Orphans
TRINITY_DN89402_c1_g1	NAC
TRINITY_DN84906_c1_g1	NAC
TRINITY_DN83476_c0_g3	NAC
TRINITY_DN78282_c0_g1	NAC
TRINITY_DN77784_c2_g2	NAC
TRINITY_DN75150_c1_g2	NAC
TRINITY_DN74748_c3_g4	NAC
TRINITY_DN74285_c1_g1	NAC
TRINITY_DN71585_c1_g1	NAC
TRINITY_DN69821_c2_g5	NAC
TRINITY_DN87536_c1_g1	MYB
TRINITY_DN86914_c1_g2	MYB
TRINITY_DN86806_c1_g2	MYB
TRINITY_DN84915_c0_g1	MYB
TRINITY_DN82940_c0_g4	MYB
TRINITY_DN82687_c1_g1	MYB
TRINITY_DN81725_c0_g1	MYB
TRINITY_DN80457_c0_g2	MYB
TRINITY_DN79502_c0_g4	MYB
TRINITY_DN79168_c0_g2	MYB
TRINITY_DN78826_c4_g1	MYB
TRINITY_DN78766_c0_g1	MYB
TRINITY_DN78618_c0_g6	MYB
TRINITY_DN78379_c4_g1	MYB
TRINITY_DN78220_c0_g1	MYB
TRINITY_DN78157_c1_g2	MYB
TRINITY_DN78157_c1_g1	MYB
TRINITY_DN77620_c2_g3	MYB
TRINITY_DN77065_c3_g1	MYB
TRINITY_DN74426_c1_g2	MYB
TRINITY_DN74114_c0_g1	MYB
TRINITY_DN73607_c4_g1	MYB
TRINITY_DN72728_c1_g2	MYB
TRINITY_DN72181_c1_g1	MYB
TRINITY_DN72052_c1_g1	MYB
TRINITY_DN71144_c0_g2	MYB
TRINITY_DN70893_c2_g3	MYB
TRINITY_DN70845_c2_g2	MYB
TRINITY_DN63697_c0_g1	MYB
TRINITY_DN69007_c0_g1	mTERF
TRINITY_DN75267_c0_g3	MED6
TRINITY_DN75775_c0_g1	MBF1
TRINITY_DN82780_c3_g1	MADS
TRINITY_DN78270_c2_g1	MADS
TRINITY_DN76058_c1_g1	MADS
TRINITY_DN73747_c0_g1	MADS
TRINITY_DN68018_c1_g4	MADS
TRINITY_DN78712_c1_g2	LOB
TRINITY_DN69735_c1_g2	LOB
TRINITY_DN85918_c1_g1	LIM
TRINITY_DN64993_c0_g1	LIM
TRINITY_DN80151_c1_g1	Jumonji
TRINITY_DN78655_c1_g4	Jumonji
TRINITY_DN73809_c1_g2	Jumonji
TRINITY_DN71578_c0_g1	Jumonji
TRINITY_DN89551_c2_g1	IWS1
TRINITY_DN88310_c1_g2	IWS1
TRINITY_DN88310_c1_g1	IWS1
TRINITY_DN82924_c0_g1	IWS1
TRINITY_DN75609_c1_g2	IWS1
TRINITY_DN75609_c1_g1	IWS1
TRINITY_DN74651_c3_g1	IWS1
TRINITY_DN85126_c1_g3	HSF
TRINITY_DN76194_c0_g1	HSF
TRINITY_DN74183_c4_g1	HSF
TRINITY_DN70790_c5_g1	HSF
TRINITY_DN84423_c1_g1	HMG
TRINITY_DN68337_c0_g1	HMG
TRINITY_DN89814_c4_g5	HB
TRINITY_DN88422_c1_g2	HB
TRINITY_DN88203_c1_g2	HB
TRINITY_DN84532_c0_g2	HB
TRINITY_DN83533_c1_g2	HB
TRINITY_DN78824_c0_g2	HB
TRINITY_DN75896_c3_g4	HB
TRINITY_DN72256_c1_g2	HB
TRINITY_DN70942_c1_g2	HB
TRINITY_DN69631_c0_g1	HB
TRINITY_DN67396_c2_g1	HB
TRINITY_DN64261_c0_g1	HB
TRINITY_DN66870_c0_g1	GRF
TRINITY_DN89050_c2_g2	GRAS
TRINITY_DN83705_c1_g4	GRAS
TRINITY_DN83636_c0_g3	GRAS
TRINITY_DN82992_c0_g1	GRAS
TRINITY_DN82950_c0_g1	GRAS
TRINITY_DN74891_c0_g1	GRAS
TRINITY_DN82077_c0_g1	GNAT
TRINITY_DN77817_c0_g1	GNAT
TRINITY_DN75669_c1_g1	GNAT
TRINITY_DN72366_c3_g4	GNAT
TRINITY_DN89670_c2_g1	G2-like
TRINITY_DN71531_c1_g5	G2-like
TRINITY_DN82088_c1_g1	FHA
TRINITY_DN77767_c0_g1	FHA
TRINITY_DN75836_c1_g2	FAR1
TRINITY_DN71965_c2_g1	FAR1
TRINITY_DN86810_c3_g1	EIL
TRINITY_DN77443_c2_g2	EIL
TRINITY_DN77443_c2_g1	EIL
TRINITY_DN65152_c0_g1	DDT
TRINITY_DN83110_c1_g2	DBP
TRINITY_DN69347_c2_g1	DBP
TRINITY_DN75518_c4_g5	CSD
TRINITY_DN69406_c2_g1	CSD
TRINITY_DN88771_c0_g1	CCAAT
TRINITY_DN88213_c0_g1	CCAAT
TRINITY_DN87142_c1_g1	CCAAT
TRINITY_DN81452_c1_g1	CCAAT
TRINITY_DN78186_c0_g1	CCAAT
TRINITY_DN74228_c4_g1	CCAAT
TRINITY_DN73612_c0_g1	CCAAT
TRINITY_DN70491_c1_g4	CCAAT
TRINITY_DN89191_c2_g2	C3H
TRINITY_DN87009_c0_g1	C3H
TRINITY_DN86460_c0_g1	C3H
TRINITY_DN86223_c1_g1	C3H
TRINITY_DN85674_c0_g2	C3H
TRINITY_DN85111_c0_g1	C3H
TRINITY_DN83381_c3_g1	C3H
TRINITY_DN82519_c0_g1	C3H
TRINITY_DN81407_c1_g1	C3H
TRINITY_DN81209_c2_g2	C3H
TRINITY_DN80561_c0_g1	C3H
TRINITY_DN79277_c0_g1	C3H
TRINITY_DN77645_c1_g1	C3H
TRINITY_DN76873_c0_g1	C3H
TRINITY_DN76051_c1_g2	C3H
TRINITY_DN76048_c3_g1	C3H
TRINITY_DN75302_c0_g1	C3H
TRINITY_DN74539_c1_g2	C3H
TRINITY_DN71001_c0_g1	C3H
TRINITY_DN69799_c3_g1	C3H
TRINITY_DN89066_c3_g1	C2H2
TRINITY_DN84240_c3_g1	C2H2
TRINITY_DN84113_c0_g1	C2H2
TRINITY_DN84004_c0_g2	C2H2
TRINITY_DN83366_c2_g2	C2H2
TRINITY_DN82722_c0_g1	C2H2
TRINITY_DN81496_c0_g4	C2H2
TRINITY_DN81256_c1_g6	C2H2
TRINITY_DN80131_c0_g2	C2H2
TRINITY_DN79295_c2_g2	C2H2
TRINITY_DN78935_c1_g2	C2H2
TRINITY_DN75826_c2_g2	C2H2
TRINITY_DN75046_c1_g1	C2H2
TRINITY_DN75046_c0_g1	C2H2
TRINITY_DN74253_c2_g1	C2H2
TRINITY_DN73552_c0_g1	C2H2
TRINITY_DN73431_c0_g1	C2H2
TRINITY_DN71565_c2_g2	C2H2
TRINITY_DN71454_c2_g1	C2H2
TRINITY_DN70808_c4_g2	C2H2
TRINITY_DN70327_c1_g2	C2H2
TRINITY_DN68493_c2_g2	C2H2
TRINITY_DN66094_c0_g1	C2C2-YABBY
TRINITY_DN80093_c3_g1	C2C2-GATA
TRINITY_DN75660_c0_g1	C2C2-GATA
TRINITY_DN75389_c0_g4	C2C2-GATA
TRINITY_DN81712_c2_g1	C2C2-Dof
TRINITY_DN70536_c3_g2	C2C2-Dof
TRINITY_DN67876_c1_g2	C2C2-Dof
TRINITY_DN67876_c0_g2	C2C2-Dof
TRINITY_DN67876_c0_g1	C2C2-Dof
TRINITY_DN85178_c2_g1	C2C2-CO-like
TRINITY_DN85154_c0_g3	C2C2-CO-like
TRINITY_DN83707_c3_g2	C2C2-CO-like
TRINITY_DN73890_c0_g1	C2C2-CO-like
TRINITY_DN89958_c2_g1	bZIP
TRINITY_DN89024_c2_g1	bZIP
TRINITY_DN78458_c3_g1	bZIP
TRINITY_DN77457_c0_g2	bZIP
TRINITY_DN75848_c0_g2	bZIP
TRINITY_DN75025_c2_g1	bZIP
TRINITY_DN74527_c0_g2	bZIP
TRINITY_DN74445_c0_g1	bZIP
TRINITY_DN74376_c1_g1	bZIP
TRINITY_DN73925_c1_g1	bZIP
TRINITY_DN71510_c2_g1	bZIP
TRINITY_DN69527_c1_g2	bZIP
TRINITY_DN69527_c1_g1	bZIP
TRINITY_DN68123_c0_g1	bZIP
TRINITY_DN65342_c0_g1	bZIP
TRINITY_DN89427_c3_g2	bHLH
TRINITY_DN86311_c1_g1	bHLH
TRINITY_DN85750_c0_g3	bHLH
TRINITY_DN83154_c0_g1	bHLH
TRINITY_DN82309_c0_g2	bHLH
TRINITY_DN81714_c2_g4	bHLH
TRINITY_DN81104_c1_g2	bHLH
TRINITY_DN80051_c1_g1	bHLH
TRINITY_DN78946_c0_g3	bHLH
TRINITY_DN76027_c0_g1	bHLH
TRINITY_DN75647_c1_g1	bHLH
TRINITY_DN73731_c0_g1	bHLH
TRINITY_DN72576_c1_g1	bHLH
TRINITY_DN71153_c2_g2	bHLH
TRINITY_DN70194_c0_g1	bHLH
TRINITY_DN70136_c0_g1	bHLH
TRINITY_DN69894_c2_g2	bHLH
TRINITY_DN66442_c1_g1	bHLH
TRINITY_DN78100_c0_g1	BES1
TRINITY_DN79357_c2_g3	BBR/BPC
TRINITY_DN65746_c1_g1	BBR/BPC
TRINITY_DN89326_c0_g2	AUX/IAA
TRINITY_DN89056_c2_g3	AUX/IAA
TRINITY_DN88780_c0_g1	AUX/IAA
TRINITY_DN82755_c0_g1	AUX/IAA
TRINITY_DN79233_c1_g5	AUX/IAA
TRINITY_DN79233_c1_g3	AUX/IAA
TRINITY_DN79233_c1_g2	AUX/IAA
TRINITY_DN79133_c2_g1	AUX/IAA
TRINITY_DN77212_c0_g4	AUX/IAA
TRINITY_DN77212_c0_g3	AUX/IAA
TRINITY_DN74709_c0_g4	AUX/IAA
TRINITY_DN72992_c0_g3	AUX/IAA
TRINITY_DN72907_c0_g2	AUX/IAA
TRINITY_DN71378_c4_g3	AUX/IAA
TRINITY_DN71378_c4_g1	AUX/IAA
TRINITY_DN70304_c3_g1	AUX/IAA
TRINITY_DN84160_c3_g2	ARID
TRINITY_DN88294_c1_g7	ARF
TRINITY_DN79658_c0_g1	ARF
TRINITY_DN66556_c4_g1	ARF
TRINITY_DN89952_c3_g2	AP2-EREBP
TRINITY_DN88823_c2_g1	AP2-EREBP
TRINITY_DN87199_c3_g1	AP2-EREBP
TRINITY_DN86041_c3_g2	AP2-EREBP
TRINITY_DN85331_c2_g3	AP2-EREBP
TRINITY_DN84149_c1_g2	AP2-EREBP
TRINITY_DN83253_c1_g3	AP2-EREBP
TRINITY_DN82647_c0_g2	AP2-EREBP
TRINITY_DN81853_c0_g1	AP2-EREBP
TRINITY_DN81761_c1_g1	AP2-EREBP
TRINITY_DN81026_c0_g5	AP2-EREBP
TRINITY_DN80609_c2_g3	AP2-EREBP
TRINITY_DN80609_c0_g1	AP2-EREBP
TRINITY_DN80219_c3_g3	AP2-EREBP
TRINITY_DN79779_c1_g3	AP2-EREBP
TRINITY_DN79220_c0_g1	AP2-EREBP
TRINITY_DN78191_c0_g1	AP2-EREBP
TRINITY_DN77674_c0_g1	AP2-EREBP
TRINITY_DN76731_c0_g3	AP2-EREBP
TRINITY_DN75881_c2_g2	AP2-EREBP
TRINITY_DN75881_c1_g1	AP2-EREBP
TRINITY_DN72153_c0_g1	AP2-EREBP
TRINITY_DN71074_c2_g1	AP2-EREBP
TRINITY_DN67272_c0_g1	AP2-EREBP
TRINITY_DN67165_c0_g1	AP2-EREBP
TRINITY_DN66182_c0_g1	AP2-EREBP
TRINITY_DN87307_c2_g1	Alfin-like
TRINITY_DN74004_c0_g5	Alfin-like
TRINITY_DN68055_c2_g1	Alfin-like
TRINITY_DN88585_c1_g1	ABI3VP1
TRINITY_DN88323_c2_g2	ABI3VP1
TRINITY_DN86162_c3_g1	ABI3VP1
TRINITY_DN84027_c0_g2	ABI3VP1
TRINITY_DN84018_c1_g4	ABI3VP1
TRINITY_DN82286_c0_g1	ABI3VP1
TRINITY_DN78348_c1_g2	ABI3VP1
TRINITY_DN72783_c1_g1	ABI3VP1
